# Supplementary material for: Chaenomeles sinensis Extract Ameliorates Ovalbumin-Induced Allergic Rhinitis by Inhibiting the IL-33/ST2 Axis and Regulating Epithelial Cell Dysfunction
Source: Foods. 2024 Feb 18;13(4):611. doi: 10.3390/foods13040611 (PMC10888344; doi:10.3390/foods13040611)
Supplement: Supplementary file 1 [file foods-13-00611-s001.zip]

Archive with 1 entries (1 files):
- foods-2852936-supplementary.pdf
